# Supplementary material for: PHD3-VHL axis controls HIV-2 infection through oxygen-dependent hydroxylation and degradation of Vpx
Source: PLoS Pathog. 2025 Jun 16;21(6):e1013241. doi: 10.1371/journal.ppat.1013241 (PMC12201638; doi:10.1371/journal.ppat.1013241)
Supplement: S1 Data — (XLSX) [file ppat.1013241.s007.xlsx]

## Sheet: Fig.1B
E3 ligase	BRET signal (mBU)
Empty vector	5.42486
NEDD4L	27.4333
MARCH1	44.8385
RNF8	41.9296
RNF40	35.9889
PJA2	11.1556
NEDD4	12.6194
MARCH4	35.0056
SKP2	38.9548
MARCH6	14.8608
SMURF1	35.727
UBE3C	35.4279
ZNRF1	37.6671
HECW1	22.7913
FBXW7	38.4906
PJA1	11.892
RNF5	29.4658
RCHY1	17.0946
RFFL	44.7017
MARCH8	18.9732
SIAH1	15.6917
UHRF2	39.1395
PARK2	48.4381
MARCH10	23.2233
RNF168	25.1533
TRIM63	16.2684
MIB2	26.257
CHFR	41.4181
RNF20	33.6486
RFWD2	19.6393
RNF125	18.0551
HECTD2	22.1944
MARCH3	33.9242
PELI1	36.9227
MARCH2	24.0622
AMFR	26.6992
TRAF7	17.3374
VHL	58.2684
BTRC	40.463
DTL	53.659
HECTD1	12.3358
SMURF2	24.9648
HERC3	31.3312
CBLL1	33.5667
CDC20	51.2248
RNF138	21.7953
WWP2	41.127
MDM2	14.0565
WWP1	18.2467
LNX1	33.9943
SIAH2	17.217
ITCH	18.0966
HACE1	15.8576
UBE3A	13.6051
RNF19A	20.5746
RNF34	24.0615
HECTD3	26.7743
UBE3B	37.3482
CBL	18.0873
SAMHD1	32.7414

## Sheet: Fig.1C
	#1	#2
Vpx 100ng	1	1
Vpx 100ng + VHL 300ng	0.854967	0.687479
Vpx 100ng + VHL 600ng	0.196316	0.202892
Vpx 100ng	1	1
Vpx 100ng + DTL 300ng	0.68048	0.415618
Vpx 100ng + DTL 600ng	0.880836	0.658785
Vpx 100ng	1	1
Vpx 100ng + CDC20 300ng	0.66393	0.557815
Vpx 100ng + CDC20 600ng	0.611046	0.377164

## Sheet: Fig.1D
	#1	#2
RCC4 - Vpx 0ng	0	0
RCC4 - Vpx 150ng	1	1
RCC4 - Vpx 300ng	3.13589	2.9912
RCC4-VHL - Vpx 0ng	0	0
RCC4-VHL - Vpx 150ng	0.0688504	0.0651499
RCC4-VHL - Vpx 300ng	1.34177	1.31934

## Sheet: Fig.1F
	#1	#2
[None] Vpx 100ng	1	1
[None] Vpx 100ng + VHL 300ng	0.290843	0.526075
[None] Vpx 100ng + VHL 600ng	0.162851	0.13612
[MG132] Vpx 100ng	1	1
[MG132] Vpx 100ng + VHL 300ng	0.892697	0.741125
[MG132] Vpx 100ng + VHL 600ng	1.05822	0.691274
[NH4Cl] Vpx 100ng	1	1
[NH4Cl] Vpx 100ng + VHL 300ng	0.746494	0.647595
[NH4Cl] Vpx 100ng + VHL 600ng	0.198302	0.15735

## Sheet: Fig.2A
	#1	#2
siCtrl	1	1
siVHL-I	7.53924	8.2073
siVHL-II	5.24274	4.69488

## Sheet: Fig.2B
	#1	#2
[CMP98] no HIV-2	1	1
[CMP98] HIV-2	1.25793	1.29567
[CM11] no HIV-2	1	1
[CM11] HIV-2	3.49133	2.89641

## Sheet: Fig.2C
	#1	#2
VHL(WT) 0ng	1	1
VHL(WT) 300ng	0.455944	0.387787
VHL(WT) 600ng	0.205377	0.141939
VHL(CLQ/AAA) 0ng	1	1
VHL(CLQ/AAA) 300ng	1.18255	0.758972
VHL(CLQ/AAA) 600ng	0.928838	0.670074

## Sheet: Fig.2D
	#1	#2
[siCtrl] Vpx 100ng	1	1
[siCtrl] Vpx 100ng + VHL 300ng	0.409336	0.363834
[siCtrl] Vpx 100ng + VHL 600ng	0.27347	0.217599
[siCUL2] Vpx 100ng	1	1
[siCUL2] Vpx 100ng + VHL 300ng	1.01718	0.744846
[siCUL2] Vpx 100ng + VHL 600ng	0.811704	0.800088
[siCUL5] Vpx 100ng	1	1
[siCUL5] Vpx 100ng + VHL 300ng	0.458876	0.430885
[siCUL5] Vpx 100ng + VHL 600ng	0.23267	0.113996

## Sheet: Fig.3B
	#1	#2
shCtrl	1	1
shVHL	0.237132	0.176141

## Sheet: Fig.3C
	#1	#2	#3
[shCtrl] HIV-2(WT) 0uL	850	330	664
[shCtrl] HIV-2(WT) 0.5ng	18880	16520	19726
[shCtrl] HIV-2(WT) 1ng	40810	46010	41674
[shCtrl] HIV-2(WT) 2ng	167500	187800	173209
[shCtrl] HIV-2(∆Vpx) 0.5ng	1980	3150	11625
[shCtrl] HIV-2(∆Vpx) 1ng	30480	29240	27372
[shCtrl] HIV-2(∆Vpx) 2ng	71290	67240	64647
[shVHL] HIV-2(WT) 0uL	90	450	304
[shVHL] HIV-2(WT) 0.5ng	63900	59700	68872
[shVHL] HIV-2(WT) 1ng	142900	145500	138432
[shVHL] HIV-2(WT) 2ng	238600	250500	238436
[shVHL] HIV-2(∆Vpx) 0.5ng	3741	4341	15004
[shVHL] HIV-2(∆Vpx) 1ng	28240	31930	27578
[shVHL] HIV-2(∆Vpx) 2ng	64600	55210	55911

[truncated: 16 more sheets: Fig.3E, Fig.4A, Fig.4B, Fig.4C, Fig.4D, Fig.5B, Fig.5C, Fig.5E, Fig.5F, Fig.5G, Fig.6E, Fig.6F, Fig.6G, Sup Fig. S1A, Sup Fig. S1B, Sup Fig. S2B]
